# Supplementary material for: The Suppressive Effects of Biochar on Above- and Belowground Plant Pathogens and Pests: A Review
Source: Plants (Basel). 2022 Nov 17;11(22):3144. doi: 10.3390/plants11223144 (PMC9695804; doi:10.3390/plants11223144)
Supplement: Supplementary file 1 [file plants-11-03144-s001.zip]

Archive with 1 entries (1 files):
- plants-1983920-supplementary.pdf
